# Supplementary material for: Unveiling a family of spiro-β-lactams with anti-HIV and antiplasmodial activity via phosphine-catalyzed [3+2] annulation of 6-alkylidene-penicillanates and allenoates
Source: Front Chem. 2022 Oct 7;10:1017250. doi: 10.3389/fchem.2022.1017250 (PMC9585939; doi:10.3389/fchem.2022.1017250)
Supplement: Supplementary file 1 [file Table1.xlsx]

## Sheet: Sheet1
Title:	Unveiling a family of spiro-β-lactams with anti-HIV and anti-plasmodial activity via phosphine-catalyzed [3+2] annulation of 6-alkylidene-penicillanates and allenoates
Authors:	Alves, Américo; Alves, Nuno; Bártolo, Inês; Fontinha, Diana; Prudêncio, Miguel; Taveira, Nuno; Pinho e Melo, Teresa
TESTED COMPOUNDS	IDENTITY/PURITY
Compound number	Weight and percentage yield	Physical state / mp range if cryst. solid	IR	1H NMR	13C NMR	MS Accurate mass (HRMS)	Optical rotation	Copy of 1H/13C NMR spectrum in SI
9a	ü	> 137.0 ºC (decomposition)	ü	ü	ü	ü	ü	ü
9b	ü	206.7-208.9 ºC	ü	ü	ü	ü	ü	ü
9c	ü	67.8-69.7 ºC	ü	ü	ü	ü	ü	ü
9d	ü	> 206.5 ºC (decomposition)	ü	ü	ü	ü	ü	ü
9e	ü	low melting solid	ü	ü	ü	ü	ü	ü
9f	ü	low melting solid	ü	ü	ü	ü	ü	ü
9g	ü	83.4-85.2 ºC	ü	ü	ü	ü	ü	ü
9h	ü	81.2-83.1 ºC	ü	ü	ü	ü	ü	ü
9i	ü	65.3-67.4 ºC	ü	ü	ü	ü	ü	ü
9j	ü	59.0-60.8 ºC	ü	ü	ü	ü	ü	ü
9k	ü	49.8-51.5 ºC	ü	ü	ü	ü	ü	ü
9l	ü	67.2-69.3 ºC	ü	ü	ü	ü	ü	ü
9m	ü	62.2-64.8 ºC	ü	ü	ü	ü	ü	ü
9n	ü	67.8-69.4 ºC	ü	ü	ü	ü	ü	ü
9o	ü	low melting solid	ü	ü	ü	ü	ü	ü
12a	ü	64.5-66.5 ºC	ü	ü	ü	ü	ü	ü
12b	ü	145.2-146.5 ºC	ü	ü	ü	ü	ü	ü
12c	ü	156.5-158.5 ºC	ü	ü	ü	ü	ü	ü
12d	ü	122.0-123.7 ºC	ü	ü	ü	ü	ü	ü
12e	ü	134.1-135.5 ºC	ü	ü	ü	ü	ü	ü
12f	ü	69.5-71.5 ºC	ü	ü	ü	ü	ü	ü
12h	ü	81.5-83.5 ºC	ü	ü	ü	ü	ü	ü
12i	ü	76.5-78.5 ºC	ü	ü	ü	ü	ü	ü
13a	ü	73.9-75.9 ºC	ü	ü	ü	ü	ü	ü
13b	ü	116.3-118.3 ºC	ü	ü	ü	ü	ü	ü
13c	ü	115.9-117.9 ºC	ü	ü	ü	ü	ü	ü
13d	ü	122.7-124.7 ºC	ü	ü	ü	ü	ü	ü
13e	ü	141.1-143.1 ºC	ü	ü	ü	ü	ü	ü
13f	ü	134.8-136.8 ºC	ü	ü	ü	ü	ü	ü
13h	ü	90.8-92.8 ºC	ü	ü	ü	ü	ü	ü
13i	ü	112.8-114.8 ºC	ü	ü	ü	ü	ü	ü
14a	ü	72.9-74.9 ºC	ü	ü	ü	ü	ü	ü
14b	ü	71.4-73.4 ºC	ü	ü	ü	ü	ü	ü
14c	ü	76.5-78.5 ºC	ü	ü	ü	ü	ü	ü
14d	ü	76.1-78.1 ºC	ü	ü	ü	ü	ü	ü
14e	ü	79.5-81.5 ºC	ü	ü	ü	ü	ü	ü
14f	ü	81.7-83.7 ºC	ü	ü	ü	ü	ü	ü
14g	ü	82.6-84.6 ºC	ü	ü	ü	ü	ü	ü
14h	ü	74.9-76.9 ºC	ü	ü	ü	ü	ü	ü
14i	ü	89.1-91.1 ºC	ü	ü	ü	ü	ü	ü
15a	ü	84.6-86.6 ºC	ü	ü	ü	ü	ü	ü
15b	ü	71.3-73.3 ºC	ü	ü	ü	ü	ü	ü
15c	ü	79.3-81.3 ºC	ü	ü	ü	ü	ü	ü
15d	ü	83.8-85.8 ºC	ü	ü	ü	ü	ü	ü
15e	ü	81.0-83.0 ºC	ü	ü	ü	ü	ü	ü
15f	ü	85.5-87.5 ºC	ü	ü	ü	ü	ü	ü
15g	ü	86.5-88.5 ºC	ü	ü	ü	ü	ü	ü
15h	ü	76.7-78.7 ºC	ü	ü	ü	ü	ü	ü
15i	ü	91.2-93.2 ºC	ü	ü	ü	ü	ü	ü
